# Supplementary material for: Metaproteomic and Metagenomic-Coupled Approach to Investigate Microbial Response to Electrochemical Conditions in Microbial Fuel Cells
Source: Microorganisms. 2023 Nov 3;11(11):2695. doi: 10.3390/microorganisms11112695 (PMC10673480; doi:10.3390/microorganisms11112695)
Supplement: Supplementary file 1 [file microorganisms-11-02695-s001.zip]

Archive with 1 entries (1 files):
- microorganisms-2670518-supplementary.pdf
